# Supplementary material for: Capillary Electrophoresis Mass Spectrometry-Based Metabolomics of Plasma Samples from Healthy Subjects in a Cross-Sectional Japanese Population Study
Source: Metabolites. 2021 May 13;11(5):314. doi: 10.3390/metabo11050314 (PMC8153282; doi:10.3390/metabo11050314)
Supplement: Supplementary file 1 [file metabolites-11-00314-s001.zip › Supplementary_Table.xlsx]

## Sheet: TableS1
Table S1. Statistical significantly metabolites correlated with PC1 and PC2 scores in the metabolome data for the QC samples
Metabolite	Form	PC1					PC2
		R	p-value		q-value		R	p-value		q-value
Gly	Cation	-0.763304	3.76331e-07	*	2.86012e-05	*	-0.126059	0.491784		1
β-Ala	Cation	-0.599639	0.000286651	*	0.0166258	*	0.438009	0.0121655	*	0.77859
Ala	Cation	-0.807982	2.25654e-08	*	1.85036e-06	*	-0.463354	0.00756703	*	0.499424
Sarcosine	Cation	-0.109553	0.550595		1		0.339475	0.0573227		1
N,N-Dimethylglycine	Cation	-0.562686	0.000801303	*	0.044873	*	0.0673754	0.714077		1
Choline	Cation	-0.083471	0.649691		1		-0.700438	8.07158e-06	*	0.000653798	*
Ser	Cation	-0.62569	0.000128331	*	0.00782819	*	-0.0166333	0.928005		1
Creatinine	Cation	-0.745555	9.7705e-07	*	7.13247e-05	*	-0.34095	0.0561806		1
Pro	Cation	-0.867595	1.30282e-10	*	1.09437e-08	*	-0.407287	0.0206881	*	1
Val	Cation	-0.745109	9.9978e-07	*	7.19842e-05	*	-0.575478	0.000569134	*	0.0404085	*
Betaine	Cation	-0.78161	1.28579e-07	*	1.00292e-05	*	-0.114976	0.530916		1
Thr	Cation	-0.730594	2.06032e-06	*	0.000144222	*	0.193131	0.289573		1
Hydroxyproline	Cation	-0.189	0.300211		1		0.703236	7.16123e-06	*	0.000587221	*
Creatine	Cation	-0.689274	1.28406e-05	*	0.000860321	*	0.412598	0.0189364	*	1
Ile	Cation	-0.679552	1.89303e-05	*	0.0012494	*	-0.261607	0.148087		1
Leu	Cation	-0.705433	6.51286e-06	*	0.000442875	*	-0.556357	0.000944316	*	0.0661021
Asn	Cation	-0.498658	0.00367349	*	0.183674		-0.433599	0.0131673	*	0.829538
Ornithine	Cation	-0.572751	0.000612913	*	0.034936	*	0.673402	2.40203e-05	*	0.00189761	*
Asp	Cation	-0.303739	0.0910204		1		-0.355849	0.0456227	*	1
Hypoxanthine	Cation	-0.669224	2.81504e-05	*	0.00182978	*	0.250197	0.167248		1
Gln	Cation	-0.79698	4.80906e-08	*	3.84725e-06	*	-0.418266	0.0172042	*	1
Lys	Cation	-0.403301	0.022089	*	0.949827		0.214142	0.23924		1
Glu	Cation	-0.764964	3.42775e-07	*	2.63937e-05	*	0.264329	0.143762		1
Met	Cation	-0.24084	0.184232		1		0.170737	0.350152		1
His	Cation	-0.522399	0.00216157	*	0.116756		0.427227	0.0147362	*	0.913642
Phe	Cation	-0.824711	6.47909e-09	*	5.37764e-07	*	0.120741	0.510375		1
Arg	Cation	-0.263544	0.144999		1		-0.120773	0.510263		1
Citrulline	Cation	-0.805627	2.66396e-08	*	2.15781e-06	*	-0.212514	0.242915		1
Tyr	Cation	-0.733381	1.79968e-06	*	0.000127777	*	0.0273737	0.881778		1
Trp	Cation	-0.882792	2.32554e-11	*	1.97671e-09	*	0.0973275	0.596165		1
Uridine	Cation	-0.369369	0.0374747	*	1		0.81411	1.44941e-08	*	1.24649e-06	*
Piperidine	Cation	0.50752	0.00302705	*	0.160433		-0.616832	0.000170007	*	0.0129205	*
3-Aminoisobutyric acid	Cation	-0.504606	0.00322779	*	0.167845		0.102981	0.574891		1
2-Aminobutyric acid	Cation	-0.502766	0.00336035	*	0.171378		-0.160186	0.381156		1
Pipecolic acid	Cation	-0.706429	6.237e-06	*	0.000430353	*	-0.160827	0.379226		1
1-Methylnicotinamide	Cation	-0.339181	0.0575525		1		-0.615268	0.000178509	*	0.0133881	*
Trigonelline	Cation	-0.121753	0.506811		1		0.0749111	0.683659		1
O-Acetylcarnitine	Cation	-0.623109	0.000139414	*	0.00836486	*	-0.392644	0.0262232	*	1
1-Methyladenosine	Cation	-0.0631513	0.731322		1		-0.496604	0.00383926	*	0.264909
Octanoylcarnitine	Cation	-0.454356	0.00899239	*	0.431635		-0.405264	0.0213897	*	1
Urea	Cation	-0.786368	9.56462e-08	*	7.55605e-06	*	-0.488554	0.00455253	*	0.309572
Trimethylamine N-oxide	Cation	-0.420159	0.016656	*	0.749519		-0.140017	0.444678		1
Hypotaurine	Cation	-0.351391	0.0486	*	1		0.324823	0.0696913		1
N-Methylproline	Cation	-0.296592	0.0992802		1		0.129317	0.480565		1
Stachydrine	Cation	-0.628243	0.000118149	*	0.00732526	*	-0.159467	0.383323		1
γ-Butyrobetaine	Cation	-0.346394	0.0521193		1		-0.661068	3.81005e-05	*	0.00297184	*
6-N-Methyllysine	Cation	-0.40183	0.0226254	*	0.949827		0.772053	2.28025e-07	*	1.91541e-05	*
Carnitine	Cation	-0.888968	1.0775e-11	*	9.26648e-10	*	-0.0800337	0.663253		1
Guanidinosuccinic acid	Cation	-0.0195946	0.91523		1		0.475479	0.00595367	*	0.398896
ADMA	Cation	-0.0364074	0.843184		1		0.416019	0.0178745	*	1
Cystine	Cation	-0.755813	5.68417e-07	*	4.20629e-05	*	0.235914	0.193644		1
Glycerophosphocholine	Cation	-0.618329	0.000162217	*	0.00957078	*	0.424403	0.0154797	*	0.944262
Ethanolamine	Cation	-0.52318	0.00212283	*	0.116756		0.658202	4.22862e-05	*	0.00325604	*
Guanidinoacetic acid	Cation	-0.00227728	0.990131		1		0.781913	1.26208e-07	*	1.07277e-05	*
Taurine	Cation	-0.757216	5.26753e-07	*	3.95065e-05	*	-0.270722	0.133964		1
S-Methylcysteine	Cation	-0.0173706	0.924823		1		0.674167	2.33263e-05	*	0.0018661	*
Imidazolelactic acid	Cation	-0.355658	0.0457473	*	1		0.0251754	0.891214		1
2-Aminoadipic acid	Cation	-0.402131	0.0225146	*	0.949827		0.370411	0.0368989	*	1
Methionine sulfoxide	Cation	-0.261774	0.147819		1		-0.27927	0.121642		1
Paraxanthine	Cation	-0.635469	9.31293e-05	*	0.00596027	*	0.0597434	0.745329		1
Kynurenine	Cation	-0.630653	0.000109209	*	0.00688014	*	-0.0100612	0.956416		1
Cysteine glutathione disulfide	Cation	-0.208078	0.253121		1		0.30328	0.0915348		1
11-Aminoundecanoic acid	Cation	-0.0826434	0.652947		1		-0.255391	0.158318		1
SDMA	Cation	-0.0151506	0.934409		1		0.593182	0.000346151	*	0.0256152	*
Lactic acid	Anion	0.475435	0.00595893	*	0.291988		-0.207307	0.254923		1
3-Hydroxybutyric acid	Anion	0.133729	0.465589		1		0.229921	0.205541		1
2-Hydroxybutyric acid	Anion	0.28343	0.115958		1		0.311847	0.0822961		1
2-Oxoisovaleric acid	Anion	0.446896	0.0103406	*	0.486008		0.164555	0.36813		1
Citric acid	Anion	-0.163458	0.371374		1		-0.0877611	0.632918		1
Malic acid	Anion	-0.41102	0.0194433	*	0.855505		0.44528	0.0106541	*	0.692516
cis-Aconitic acid	Anion	-0.0893421	0.626781		1		-0.0586483	0.749848		1
Pyruvic acid	Anion	0.367541	0.0385023	*	1		-0.0288107	0.875619		1
N-Acetylglycine	Anion	0.336456	0.0597179		1		0.0728021	0.692126		1
Decanoic acid	Anion	-0.374673	0.0346185	*	1		0.204043	0.262649		1
Indole-3-acetic acid	Anion	0.346769	0.0518487		1		0.149268	0.414856		1
Mucic acid	Anion	-0.336026	0.0600652		1		0.580045	0.000501979	*	0.0361425	*
2-N-Phenylacetylglutamine	Anion	0.371899	0.0360894	*	1		0.0704691	0.701534		1
5-Oxoproline	Anion	-0.367318	0.0386293	*	1		0.197808	0.277825		1
Hippuric acid	Anion	-0.0209401	0.909433		1		0.120661	0.510658		1
Ascorbate 2-sulfate	Anion	-0.104432	0.569484		1		0.23024	0.204894		1
N-Acetylalanine	Anion	-0.341661	0.0556362		1		0.0518044	0.778266		1
Threonic acid	Anion	-0.435815	0.0126557	*	0.582161		0.730973	2.02304e-06	*	0.000167912	*
3-Phenylpropionic acid	Anion	0.0039711	0.982791		1		-0.585784	0.000427584	*	0.0312136	*
Pelargonic acid	Anion	-0.0738609	0.687871		1		0.222452	0.221058		1
Uric acid	Anion	0.315198	0.0788844		1		0.138164	0.450786		1
3-Indoxylsulfuric acid	Anion	-0.0662254	0.718759		1		0.191611	0.293458		1

## Sheet: TableS2
Table S2. Correlation coefficients between before and after normalization and quantitative values from quantitative analysis using stable isotopes.
Metabolite	Correlation coefficient
	Relative peak area	Normalized relative peak area
Ala	0.928582	0.942332
Glu	0.993377	0.993822
Lys	0.708659	0.824964
Phe	0.956755	0.962983
Val	0.981253	0.969051
2-Oxoisovaleric acid	0.947486	0.92367
Citric acid	0.97185	0.979772
Indole-3-acetic acid	0.477695	0.880087
Lactic acid	0.99687	0.996845
Malic acid	0.89197	0.868829

## Sheet: Table3
Table S3. The relative standard deviation (RSD) for peak area before and after normalization with QC samples for each metabolite
Metabolite	RSD (%)
	Before Normalization	After Normalization
Gly	4.09771	1.2846
β-Ala	9.15413	5.13615
Ala	5.69818	3.04406
Sarcosine	13.562	7.49269
N,N-Dimethylglycine	9.21309	5.08298
Choline	8.11022	4.06974
Ser	4.76303	1.30491
Creatinine	6.75802	2.36728
Pro	6.26506	3.4846
Val	6.87412	4.03193
Betaine	8.4786	4.93703
Thr	4.23318	2.48731
Hydroxyproline	5.73616	3.25068
Creatine	5.23103	3.21379
Ile	5.96417	3.03984
Leu	6.77545	3.05048
Asn	4.60667	1.97485
Ornithine	8.89614	6.81785
Asp	8.35277	3.49062
Hypoxanthine	6.84071	2.93648
Gln	6.6916	3.72352
Lys	5.50908	2.6168
Glu	4.43043	1.85938
Met	14.2357	4.28543
His	6.12662	2.96855
Phe	4.7814	1.76333
Arg	5.81965	1.473
Citrulline	4.92002	1.15983
Tyr	4.36565	1.62461
Trp	4.53146	1.79782
Uridine	12.8893	10.5298
Piperidine	81.6423	56.3648
3-Aminoisobutyric acid	11.0246	4.8362
2-Aminobutyric acid	3.90008	1.23616
Pipecolic acid	8.04269	3.07067
1-Methylnicotinamide	15.2644	7.617
Trigonelline	9.56645	5.52391
O-Acetylcarnitine	7.53825	3.64796
1-Methyladenosine	15.0617	9.23551
Octanoylcarnitine	10.9639	3.72006
Urea	9.65948	6.11637
Trimethylamine N-oxide	11.4505	3.48435
Hypotaurine	13.939	6.02043
N-Methylproline	7.95841	2.76978
Stachydrine	4.62041	2.85672
γ-Butyrobetaine	8.52935	5.92183
6-N-Methyllysine	10.2603	7.88109
Carnitine	4.92112	2.53531
Guanidinosuccinic acid	14.3019	6.86758
ADMA	10.9441	5.03976
Cystine	5.74573	3.20141
Glycerophosphocholine	11.9731	7.18346
Ethanolamine	14.3473	10.956
Guanidinoacetic acid	11.6863	9.08647
Taurine	12.3476	8.60284
S-Methylcysteine	9.1453	5.72641
Imidazolelactic acid	13.4389	1.15748
2-Aminoadipic acid	9.7807	4.71196
Methionine sulfoxide	23.7428	5.81456
Paraxanthine	15.7674	11.2007
Kynurenine	6.42647	1.58486
Cysteine glutathione disulfide	7.54452	3.5157
11-Aminoundecanoic acid	41.4047	22.2712
SDMA	10.9857	5.07594
Lactic acid	3.32089	1.90435
3-Hydroxybutyric acid	5.97522	2.4939
2-Hydroxybutyric acid	4.87737	2.19963
2-Oxoisovaleric acid	7.47951	2.47623
Citric acid	4.50404	2.70736
Malic acid	8.49102	5.26892
cis-Aconitic acid	16.1093	6.02246
Pyruvic acid	12.2564	5.30472
N-Acetylglycine	13.7662	4.30167
Decanoic acid	13.9424	5.25259
Indole-3-acetic acid	11.4625	3.11885
Mucic acid	15.7387	10.2444
2-N-Phenylacetylglutamine	10.5819	4.18571
5-Oxoproline	9.54895	5.23199
Hippuric acid	6.66885	1.0591
Ascorbate 2-sulfate	7.35083	3.36219
N-Acetylalanine	16.7889	5.44591
Threonic acid	18.3136	15.4343
3-Phenylpropionic acid	11.7048	7.73267
Pelargonic acid	11.166	5.11139
Uric acid	5.08571	2.42578
3-Indoxylsulfuric acid	7.02856	1.63945

## Sheet: TableS4
Table S4. Statistically significantly metabolites correlated with the PC1 score in normalized metabolome data
Metabolite	Mode	PC1
		R	p-value		q-value
Gly	Cation	0.0358808	0.624949		0.67182
β-Ala	Cation	-0.412735	3.95854e-09	*	1.03162e-08	*
Ala	Cation	-0.591648	3.87537e-19	*	2.77735e-18	*
Sarcosine	Cation	-0.467157	1.39733e-11	*	4.62193e-11	*
N,N-Dimethylglycine	Cation	-0.439951	2.66318e-10	*	7.38819e-10	*
Choline	Cation	-0.659216	8.24503e-25	*	1.01296e-23	*
Ser	Cation	0.0638142	0.384285		0.429202
Creatinine	Cation	-0.666923	1.49454e-25	*	2.14217e-24	*
Pro	Cation	-0.564709	3.15347e-17	*	1.69499e-16	*
Val	Cation	-0.76569	1.71595e-37	*	7.37857e-36	*
Betaine	Cation	-0.485621	1.62153e-12	*	6.0631e-12	*
Thr	Cation	-0.482629	2.31892e-12	*	8.30948e-12	*
Hydroxyproline	Cation	-0.297493	3.38221e-05	*	6.61069e-05	*
Creatine	Cation	-0.0709907	0.332991		0.376806
Ile	Cation	-0.70721	8.07623e-30	*	1.73639e-28	*
Leu	Cation	-0.816039	3.73206e-46	*	3.20957e-44	*
Asn	Cation	-0.472645	7.46568e-12	*	2.56819e-11	*
Ornithine	Cation	-0.606228	3.00529e-20	*	2.34959e-19	*
Asp	Cation	-0.226669	0.00175992	*	0.00275187	*
Hypoxanthine	Cation	-0.120355	0.0999283		0.132213
Gln	Cation	-0.45294	6.73491e-11	*	2.06858e-10	*
Lys	Cation	-0.735632	2.71024e-33	*	7.76936e-32	*
Glu	Cation	-0.442381	2.0682e-10	*	5.92884e-10	*
Met	Cation	-0.553517	1.74834e-16	*	8.35317e-16	*
His	Cation	-0.586781	8.84488e-19	*	5.85123e-18	*
Phe	Cation	-0.554461	1.51683e-16	*	7.67337e-16	*
Arg	Cation	-0.650182	5.73093e-24	*	6.16075e-23	*
Citrulline	Cation	-0.385562	4.65379e-08	*	1.02622e-07	*
Tyr	Cation	-0.627363	5.79804e-22	*	4.98631e-21	*
Trp	Cation	-0.63693	8.7716e-23	*	8.38175e-22	*
Uridine	Cation	-0.0988588	0.177095		0.220728
Piperidine	Cation	0.00614919	0.933254		0.944233
3-Aminoisobutyric acid	Cation	0.00339738	0.963093		0.963093
2-Aminobutyric acid	Cation	-0.291193	5.03034e-05	*	9.61355e-05	*
Pipecolic acid	Cation	-0.231382	0.00139901	*	0.0022687	*
1-Methylnicotinamide	Cation	-0.336563	2.33032e-06	*	4.66064e-06	*
Trigonelline	Cation	-0.132708	0.0694456		0.0933176
O-Acetylcarnitine	Cation	0.218058	0.00264551	*	0.00406275	*
1-Methyladenosine	Cation	-0.361455	3.46298e-07	*	7.26382e-07	*
Octanoylcarnitine	Cation	0.056446	0.441655		0.486953
Urea	Cation	-0.40399	8.96473e-09	*	2.20276e-08	*
Trimethylamine N-oxide	Cation	-0.262635	0.000271383	*	0.000487429	*
Hypotaurine	Cation	-0.16513	0.0235365	*	0.0343074	*
N-Methylproline	Cation	0.0994414	0.174544		0.220728
Stachydrine	Cation	0.088941	0.224835		0.266736
γ-Butyrobetaine	Cation	-0.551088	2.51435e-16	*	1.13808e-15	*
6-N-Methyllysine	Cation	-0.233183	0.00128	*	0.00211692	*
Carnitine	Cation	-0.68601	1.73315e-27	*	2.98102e-26	*
Guanidinosuccinic acid	Cation	0.135389	0.0639522		0.0872998
ADMA	Cation	-0.516005	3.49257e-14	*	1.43029e-13	*
Cystine	Cation	-0.372518	1.40673e-07	*	3.02447e-07	*
Glycerophosphocholine	Cation	-0.388831	3.5002e-08	*	7.92151e-08	*
Ethanolamine	Cation	-0.491207	8.236e-13	*	3.21953e-12	*
Guanidoacetic acid	Cation	-0.45994	3.13272e-11	*	9.97828e-11	*
Taurine	Cation	-0.0483596	0.509872		0.555051
S-Methylcysteine	Cation	-0.159394	0.0288957	*	0.0414171	*
Imidazolelactic acid	Cation	-0.433317	5.2574e-10	*	1.41293e-09	*
2-Aminoadipic acid	Cation	-0.524008	1.19114e-14	*	5.1219e-14	*
Methionine sulfoxide	Cation	-0.353923	6.27353e-07	*	1.28458e-06	*
Paraxanthine	Cation	0.0147765	0.840491		0.877269
Kynurenine	Cation	-0.564939	3.04229e-17	*	1.69499e-16	*
Cysteine glutathione disulfide	Cation	0.0134986	0.854125		0.877269
11-Aminoundecanoic acid	Cation	-0.0755804	0.302602		0.351672
SDMA	Cation	-0.449155	1.01136e-10	*	2.9992e-10	*
Lactic acid	Anion	-0.249632	0.00055068	*	0.000947169	*
3-Hydroxybutyric acid	Anion	0.406286	7.24959e-09	*	1.83372e-08	*
2-Hydroxybutyric acid	Anion	0.0968622	0.186048		0.228573
2-Oxoisovaleric acid	Anion	-0.158013	0.0303306	*	0.0427612	*
Citric acid	Anion	0.393783	2.26004e-08	*	5.39899e-08	*
Malic acid	Anion	0.231014	0.00142453	*	0.0022687	*
cis-Aconitic acid	Anion	0.152765	0.036355	*	0.050428
Pyruvic acid	Anion	-0.270699	0.000171774	*	0.000321143	*
N-Acetylglycine	Anion	0.210436	0.0037478	*	0.00565458	*
Decanoic acid	Anion	0.392396	2.55654e-08	*	5.94222e-08	*
Indole-3-acetic acid	Anion	-0.262591	0.000272054	*	0.000487429	*
Mucic acid	Anion	0.0886398	0.226415		0.266736
2-N-Phenylacetylglutamine	Anion	0.0712472	0.331244		0.376806
5-Oxoproline	Anion	-0.240574	0.000882403	*	0.00148797	*
Hippuric acid	Anion	-0.0132421	0.856867		0.877269
Ascorbate 2-sulfate	Anion	-0.111779	0.126711		0.165109
N-Acetylalanine	Anion	-0.250465	0.000526842	*	0.000924661	*
Threonic acid	Anion	0.0205349	0.779698		0.827828
3-Phenylpropionic acid	Anion	0.174327	0.0167268	*	0.0248018	*
Pelargonic acid	Anion	0.0910654	0.213911		0.259104
Uric acid	Anion	-0.581848	2.01268e-18	*	1.23636e-17	*
3-Indoxylsulfuric acid	Anion	-0.109444	0.134887		0.173139
